# Supplementary material for: An Integrated Metabolomic and Gene Expression Analysis of ‘Sachinoka’ Strawberry and Its Somaclonal Mutant Reveals Fruit Color and Volatiles Differences
Source: Plants (Basel). 2022 Dec 23;12(1):82. doi: 10.3390/plants12010082 (PMC9824559; doi:10.3390/plants12010082)
Supplement: Supplementary file 1 [file plants-12-00082-s001.zip]

Archive with 1 entries (1 files):
- plants-2011282-supplementary.pdf
